# Supplementary material for: Ionic Inter-Particle Complexation Effect on the Performance of Waterborne Coatings
Source: Polymers (Basel). 2021 Sep 14;13(18):3098. doi: 10.3390/polym13183098 (PMC8470605; doi:10.3390/polym13183098)
Supplement: Supplementary file 1 [file polymers-13-03098-s001.zip]

Archive with 1 entries (1 files):
- polymers-1382791-supplementary.pdf
